# Supplementary material for: The dazed and confused identity of Agassiz’s land tortoise, Gopherus agassizii (Testudines, Testudinidae) with the description of a new species, and its consequences for conservation
Source: Zookeys. 2011 Jun 28;(113):39–71. doi: 10.3897/zookeys.113.1353 (PMC3187627; doi:10.3897/zookeys.113.1353)
Supplement: XML Treatment for Gopherus agassizii [file zookeys.113.1353-treatment1.xml]

<!DOCTYPE tp:taxon-treatment
  PUBLIC "-//TaxonX//DTD Taxonomic Treatment Publishing DTD v0 20100105//EN" "tax-treatment-NSO.dtd">
<tp:taxon-treatment xmlns:tp="http://www.plazi.org/taxpub"><tp:treatment-meta><mixed-citation publication-type="journal"><person-group><name><surname>Murphy</surname><given-names>Robert W.</given-names></name><name><surname>Berry</surname><given-names>Kristin H.</given-names></name><name><surname>Edwards</surname><given-names>Taylor</given-names></name><name><surname>Leviton</surname><given-names>Alan E.</given-names></name><name><surname>Lathrop</surname><given-names>Amy</given-names></name><name><surname>Riedle</surname><given-names>J. Daren</given-names></name></person-group><article-title>The dazed and confused identity of Agassiz’s land tortoise, Gopherus agassizii (Testudines, Testudinidae) with the description of a new species, and its consequences for conservation</article-title><source>Zookeys</source><day>28</day><month>6</month><year>2011</year><volume>2011</volume><issue>113</issue><fpage>39</fpage><lpage>71</lpage><pub-id pub-id-type="doi">10.3897/zookeys.113.1353</pub-id></mixed-citation></tp:treatment-meta><tp:nomenclature><label>Agassiz’s Desert Tortoise</label><tp:taxon-name>
                    	<tp:taxon-name-part taxon-name-part-type="genus">Gopherus</tp:taxon-name-part>
                    	<tp:taxon-name-part taxon-name-part-type="species">agassizii</tp:taxon-name-part>
                    <object-id xmlns:xlink="http://www.w3.org/1999/xlink" xlink:type="simple">http://species-id.net/wiki/Gopherus_agassizii</object-id>
                    </tp:taxon-name><tp:taxon-authority>(Cooper, 1861)</tp:taxon-authority><xref ref-type="fig" rid="F4">Figs 4</xref><xref ref-type="fig" rid="F5"/><xref ref-type="fig" rid="F6"/><xref ref-type="fig" rid="F7"/><xref ref-type="fig" rid="F7">8</xref></tp:nomenclature><tp:treatment-sec sec-type="Lectotype"><title>Lectotype.</title><p> USNM (National Museum of Natural History, Smithsonian Institution) 7888; terra typica restricta: California, San Bernardino County; Mountains of California, near Fort Mojave; Soda Valley (very approximately <named-content xmlns:xlink="http://www.w3.org/1999/xlink" content-type="dwc:verbatimCoordinates" xlink:type="simple">35°6'N, 116°6'W</named-content>). We restrict the type locality to that published by <xref ref-type="bibr" rid="B15">Cooper (1861)</xref> and the parchment tag <!--PageBreak--><!--PageBreak-->associated with the specimen. References to other localities, including Solado Valley, an apparent synonym of Soda Valley, should be considered to be in error.</p><p>The evolutionary species concept (<xref ref-type="bibr" rid="B69">Simpson 1961</xref>; <xref ref-type="bibr" rid="B85">Wiley 1978</xref>) suggests that the Sonoran population of the desert tortoise should be recognized as a new taxon. <xref ref-type="bibr" rid="B31">Frost and Hillis (1990)</xref> effectively argue that subspecies should not be recognized for continuously distributed species; we agree. Given these two observations, at least two species of desert tortoise should be recognized. The DNA sequence data exclude application of the available name <italic><tp:taxon-name>Gopherus lepidocephalus</tp:taxon-name></italic> for the Sonoran Desert population of <italic><tp:taxon-name>Gopherus</tp:taxon-name></italic> that occurs west and south of the Colorado River and they confirm that the lectotype of <italic><tp:taxon-name>Gopherus agassizii</tp:taxon-name></italic> is from the Mojave Desert, and not Arizona. Because no names are available for the tortoise population occurring in the Sonoran Desert south and east of the Colorado River, we describe it as a new species.</p><fig id="F4" position="float" orientation="portrait"><label>Figure 4.</label><caption><p>Dorsal view of the lectotype of <italic><tp:taxon-name>Gopherus agassizii</tp:taxon-name></italic>, USNM 7888. Black bar is 3 cm.</p></caption><graphic xmlns:xlink="http://www.w3.org/1999/xlink" xlink:href="ZooKeys-113-039-g004.jpg" position="float" orientation="portrait" xlink:type="simple"/></fig><fig id="F5" position="float" orientation="portrait"><label>Figure 5.</label><caption><p>Ventral view of the holotype of <italic><tp:taxon-name>Gopherus agassizii</tp:taxon-name></italic>, USNM 7888. Black bar is 3 cm.</p></caption><graphic xmlns:xlink="http://www.w3.org/1999/xlink" xlink:href="ZooKeys-113-039-g005.jpg" position="float" orientation="portrait" xlink:type="simple"/></fig><fig id="F6" position="float" orientation="portrait"><label>Figure 6.</label><caption><p>Anterior view of the holotype of <italic><tp:taxon-name>Gopherus agassizii</tp:taxon-name></italic>, USNM 7888. Black bar is 3 cm.</p></caption><graphic xmlns:xlink="http://www.w3.org/1999/xlink" xlink:href="ZooKeys-113-039-g006.jpg" position="float" orientation="portrait" xlink:type="simple"/></fig><fig id="F7" position="float" orientation="portrait"><label>Figure 7.</label><caption><p>Posterior view of the holotype of <italic><tp:taxon-name>Gopherus agassizii</tp:taxon-name></italic>, USNM 7888.</p></caption><graphic xmlns:xlink="http://www.w3.org/1999/xlink" xlink:href="ZooKeys-113-039-g007.jpg" position="float" orientation="portrait" xlink:type="simple"/></fig><fig id="F8" position="float" orientation="portrait"><label>Figure 8.</label><caption><p>Left, lateral view of the holotype of <italic><tp:taxon-name>Gopherus agassizii</tp:taxon-name></italic>, USNM 7888.</p></caption><graphic xmlns:xlink="http://www.w3.org/1999/xlink" xlink:href="ZooKeys-113-039-g008.jpg" position="float" orientation="portrait" xlink:type="simple"/></fig></tp:treatment-sec><ref-list><ref id="B15"><mixed-citation xmlns:xlink="http://www.w3.org/1999/xlink" xlink:type="simple"><person-group><name name-style="western"><surname>Cooper</surname><given-names>JG</given-names></name></person-group> (<year>1861</year>)<article-title> New Californian animals. Proceedings of the California Academy of Sciences (ser.</article-title><source>1)</source><volume>2</volume>:<fpage>118</fpage>-<lpage>123</lpage>.</mixed-citation></ref><ref id="B69"><mixed-citation xmlns:xlink="http://www.w3.org/1999/xlink" xlink:type="simple"><person-group><name name-style="western"><surname>Simpson</surname><given-names>GG</given-names></name></person-group> (<year>1961</year>)<source> Principles of Animal Taxonomy</source>. <publisher-name>Columbia University Press</publisher-name>, <publisher-loc>New York</publisher-loc>.</mixed-citation></ref><ref id="B85"><mixed-citation xmlns:xlink="http://www.w3.org/1999/xlink" xlink:type="simple"><person-group><name name-style="western"><surname>Wiley</surname><given-names>EO</given-names></name></person-group> (<year>1978</year>)<article-title> The evolutionary species concept reconsidered</article-title>. <source>Systematic Biology</source><volume>27</volume>: <fpage>17</fpage>–<lpage>26</lpage>.</mixed-citation></ref><ref id="B31"><mixed-citation xmlns:xlink="http://www.w3.org/1999/xlink" xlink:type="simple"><person-group><name name-style="western"><surname>Frost</surname><given-names>DR</given-names></name><name name-style="western"><surname>Hillis</surname><given-names>DM</given-names></name></person-group> (<year>1990</year>)<article-title> Species in concept and practice: herpetological applications.</article-title><source>Herpetologica</source><volume>46</volume>:<fpage>87</fpage>-<lpage>104</lpage>.</mixed-citation></ref></ref-list></tp:taxon-treatment>
