# Supplementary material for: The dazed and confused identity of Agassiz’s land tortoise, Gopherus agassizii (Testudines, Testudinidae) with the description of a new species, and its consequences for conservation
Source: Zookeys. 2011 Jun 28;(113):39–71. doi: 10.3897/zookeys.113.1353 (PMC3187627; doi:10.3897/zookeys.113.1353)
Supplement: XML Treatment for Gopherus morafkai [file zookeys.113.1353-treatment2.xml]

<!DOCTYPE tp:taxon-treatment
  PUBLIC "-//TaxonX//DTD Taxonomic Treatment Publishing DTD v0 20100105//EN" "tax-treatment-NSO.dtd">
<tp:taxon-treatment xmlns:tp="http://www.plazi.org/taxpub"><tp:treatment-meta><mixed-citation publication-type="journal"><person-group><name><surname>Murphy</surname><given-names>Robert W.</given-names></name><name><surname>Berry</surname><given-names>Kristin H.</given-names></name><name><surname>Edwards</surname><given-names>Taylor</given-names></name><name><surname>Leviton</surname><given-names>Alan E.</given-names></name><name><surname>Lathrop</surname><given-names>Amy</given-names></name><name><surname>Riedle</surname><given-names>J. Daren</given-names></name></person-group><article-title>The dazed and confused identity of Agassiz’s land tortoise, Gopherus agassizii (Testudines, Testudinidae) with the description of a new species, and its consequences for conservation</article-title><source>Zookeys</source><day>28</day><month>6</month><year>2011</year><volume>2011</volume><issue>113</issue><fpage>39</fpage><lpage>71</lpage><pub-id pub-id-type="doi">10.3897/zookeys.113.1353</pub-id></mixed-citation></tp:treatment-meta><tp:nomenclature><label>Morafka’s Desert Tortoise</label><tp:taxon-name>
                    	<tp:taxon-name-part taxon-name-part-type="genus">Gopherus</tp:taxon-name-part>
                    	<tp:taxon-name-part taxon-name-part-type="species">morafkai</tp:taxon-name-part>
                    <object-id xmlns:xlink="http://www.w3.org/1999/xlink" xlink:type="simple">urn:lsid:zoobank.org:act:B4A14033-BD75-4D90-BFD0-CA3C76FB17EF</object-id>
										<object-id xmlns:xlink="http://www.w3.org/1999/xlink" xlink:type="simple">http://species-id.net/wiki/Gopherus_morafkai</object-id>
                    </tp:taxon-name><tp:taxon-status xmlns:xlink="http://www.w3.org/1999/xlink" xlink:type="simple">sp. n.</tp:taxon-status><xref ref-type="fig" rid="F9">Figs 9</xref><xref ref-type="fig" rid="F10"/><xref ref-type="fig" rid="F11"/><xref ref-type="fig" rid="F12"/><xref ref-type="fig" rid="F13"/><xref ref-type="fig" rid="F14"/><xref ref-type="fig" rid="F15">15</xref><tp:nomenclature-citation-list><tp:nomenclature-citation><tp:taxon-name>Xerobates agassizii</tp:taxon-name><comment><xref ref-type="bibr" rid="B15">Cooper 1861</xref> (partim)</comment></tp:nomenclature-citation><tp:nomenclature-citation><tp:taxon-name>Testudo agassizii</tp:taxon-name><comment> (<xref ref-type="bibr" rid="B15">Cooper 1861</xref>) (partim). Generic reassignment by <xref ref-type="bibr" rid="B17">Cope (1875)</xref></comment></tp:nomenclature-citation><tp:nomenclature-citation><tp:taxon-name>Gopherus agassizii</tp:taxon-name><comment> (<xref ref-type="bibr" rid="B15">Cooper 1861</xref>) (partim). Generic reassignment by <xref ref-type="bibr" rid="B70">Stejneger (1893)</xref></comment></tp:nomenclature-citation><tp:nomenclature-citation><tp:taxon-name>Scaptochelys agassizii</tp:taxon-name><comment> (<xref ref-type="bibr" rid="B15">Cooper 1861</xref>) (partim). Generic reassignment by <xref ref-type="bibr" rid="B9">Bramble (1982)</xref></comment></tp:nomenclature-citation><tp:nomenclature-citation><tp:taxon-name>Xerobates lepidocephalus</tp:taxon-name><comment> Ottley et Velázques Solis 1989. In error by <xref ref-type="bibr" rid="B22">Crumly and Grismer (1994)</xref></comment></tp:nomenclature-citation></tp:nomenclature-citation-list></tp:nomenclature><tp:treatment-sec sec-type="Holotype"><title>Holotype.</title><p> CAS (California Academy of Sciences) 33867; juvenile from Tucson (approximate location <named-content xmlns:xlink="http://www.w3.org/1999/xlink" content-type="dwc:verbatimCoordinates" xlink:type="simple">32°7'N, 110°56'W</named-content>, elevation 948 m), Pima County, Arizona, U.S.A, collected on 9 July 1912 by H. Brown and preserved in ethanol.</p></tp:treatment-sec><tp:treatment-sec sec-type="Paratypes"><title>Paratypes.</title><p> ROM (Royal Ontario Museum) 47501, formerly CAS 13165, an immature tortoise collected by H. Brown from 20 miles (32 km) west of Tucson, (presumably the Roskruge Mountains, Pima County) Arizona, USA (approximate location <named-content xmlns:xlink="http://www.w3.org/1999/xlink" content-type="dwc:verbatimCoordinates" xlink:type="simple">32°7'N, 111°18'W</named-content>, where tortoises occur today), on 9 March 1908, received at CAS alive on 23 March 1908, and died 8 July 1908; CAS 34263, a juvenile collected by J.R. Slevin in the Catalina Mountains (Santa Catalina Mountains), foothills at west end of mountains, Pima County, Arizona, USA on 15 May 1912 (approximate location <named-content xmlns:xlink="http://www.w3.org/1999/xlink" content-type="dwc:verbatimCoordinates" xlink:type="simple">32°21’N, 110°57’W</named-content>). Specimens are preserved in ethanol.</p></tp:treatment-sec><tp:treatment-sec sec-type="Diagnosis"><title>Diagnosis.</title><p> All of the species of <italic><tp:taxon-name>Gopherus</tp:taxon-name></italic> and their hybrids can be easily diagnosed using molecular data. Morphologically, <italic><tp:taxon-name>Gopherus morafkai</tp:taxon-name></italic> can be separated from both <italic><tp:taxon-name>Gopherus flavomarginatus</tp:taxon-name></italic> and <italic><tp:taxon-name>Gopherus polyphemus</tp:taxon-name></italic> in having relatively smaller front feet. Whereas the distance from the bases of the first to fourth claws is the same on all feet in <italic><tp:taxon-name>Gopherus morafkai</tp:taxon-name></italic>, in the latter two species the distance from the bases of the first and third claws on the forelimb is about the same as the distance between the bases of the first and fourth claws on the hindlimb (<xref ref-type="bibr" rid="B2">Auffenberg and Franz 1978</xref>). The diagnosis of living specimens <!--PageBreak-->of <italic><tp:taxon-name>Gopherus morafkai</tp:taxon-name></italic>, <italic><tp:taxon-name>Gopherus berlandieri</tp:taxon-name></italic> and <italic><tp:taxon-name>Gopherus agassizii</tp:taxon-name></italic> can be impossible in captive tortoises because of extensive hybridization (<xref ref-type="bibr" rid="B27">Edwards et al. 2010</xref>) and because of abnormalities in shell, head and limb integument from poor nutrition (<xref ref-type="bibr" rid="B24">Donoghue 2006</xref>). However, in non-hybrid individuals, <italic><tp:taxon-name>Gopherus morafkai</tp:taxon-name></italic> can be separated from <italic><tp:taxon-name>Gopherus berlandieri</tp:taxon-name></italic> in having a rounded snout when viewed from above as opposed to a wedge-shaped snout in <italic><tp:taxon-name>Gopherus berlandieri</tp:taxon-name></italic> (<xref ref-type="bibr" rid="B2">Auffenberg and Franz 1978</xref>). Further, in <italic><tp:taxon-name>Gopherus morafkai</tp:taxon-name></italic> the gular projections do not normally diverge, and it has a single axillary scale preceding each bridge, yet in <italic><tp:taxon-name>Gopherus berlandieri</tp:taxon-name></italic> the gular projections often diverge and the axillary scales are often paired. Morphologically, <italic><tp:taxon-name>Gopherus morafkai</tp:taxon-name></italic> can be separated from <italic><tp:taxon-name>Gopherus agassizii</tp:taxon-name></italic> in having a relatively narrower shell, shorter gular scutes, shorter projections of the anal scutes and in having a flatter, pear-shaped carapace (<xref ref-type="table" rid="T1">Table 1</xref>). Ecologically, whereas <italic><tp:taxon-name>Gopherus agassizii</tp:taxon-name></italic> predominantly occurs in valleys and alluvial fan topography, <italic><tp:taxon-name>Gopherus morafkai</tp:taxon-name></italic> prefers slopes and rocky hillsides (<xref ref-type="bibr" rid="B65">Riedle et al. 2008</xref>), including animals of the isolated population in northwestern Arizona (<xref ref-type="bibr" rid="B57">McLuckie et al. 1999</xref>).</p></tp:treatment-sec><tp:treatment-sec sec-type="Description"><title>Description of holotype.</title><p> A juvenile, with straight-line carapace length at midline (MCL) = 86.5 mm, maximum carapace length is 88.5, curved carapace length from free edge of nuchal scute to that of supracaudal scute = 118 mm, maximum plastron plastron length from tip of gular horn to tip of anal scutes = 86 mm, midline plastron length from gular notch to anal notch = 78 mm, maximum height of shell at 3rd vertebral scute = 40 mm, width at 3rd marginal scute = 64 mm, maximum midbody width = 69, maximum width at 7th marginal scute = 73 mm, and head length from tip of snout to posterior edge of supraoccipital condyle = 25 mm (<xref ref-type="fig" rid="F8">Figs 8</xref>, <xref ref-type="fig" rid="F12">12</xref>). Eleven marginal scutes present on both right and left edges of carapace. Supracaudal scute single, undivided. Five toenails present on each forelimb, four toenails on each hind limb (<xref ref-type="fig" rid="F9">Fig. 9</xref>). Third nail of each hind limb longer than others. Two enlarged, raised scales present on anterior ventral surface of foreleg of which the ventral-most scale is larger,<!--PageBreak--> more protruding than others. Scales on head smooth, asymmetrical, larger anteriorly at snout, becoming much smaller in temporal area (<xref ref-type="fig" rid="F12">Fig. 12</xref>). Areolae and 7 to 8 growth laminae present on all scutes. In alcohol, the color of areolae and adjacent two growth laminae on carapacial scutes (<xref ref-type="fig" rid="F8">Figs 8</xref>, <xref ref-type="fig" rid="F11">11</xref>) predominantly dark reddish brown grading to reddish black on laminae at or near seams between scutes. Small areas of areolae on 2nd and 3rd vertebral scutes and left 1st costal scute yellowish brown or copper. Color of areolae on plastron light olive brown grading to dark yellowish brown on 2nd through 4th laminae. <tp:taxon-name>Laminae</tp:taxon-name> at and adjacent to the seams dark reddish brown with a few areas of dark red. Head and neck multi-colored (<xref ref-type="fig" rid="F8">Figs 8</xref>, <xref ref-type="fig" rid="F9">9</xref>, <xref ref-type="fig" rid="F13">13</xref>): neck and throat very pale yellowish brown and very pale brown. Dorsal and lateral surfaces of head darken from parietal to frontal scales (<xref ref-type="fig" rid="F12">Fig. 12</xref>). Skin in the axillary and inguinal areas also lighter in coloration, becoming reddish brown to dark reddish brown on lower limbs and pads of feet (<xref ref-type="fig" rid="F10">Fig. 10</xref>). Nails golden brown at tips.</p><fig id="F9" position="float" orientation="portrait"><label>Figure 9.</label><caption><p>Dorsal view of the holotype of <italic><tp:taxon-name>Gopherus morafkai</tp:taxon-name></italic>, CAS 33867.</p></caption><graphic xmlns:xlink="http://www.w3.org/1999/xlink" xlink:href="ZooKeys-113-039-g009.jpg" position="float" orientation="portrait" xlink:type="simple"/></fig><fig id="F10" position="float" orientation="portrait"><label>Figure 10.</label><caption><p>Ventral view of the holotype of <italic><tp:taxon-name>Gopherus morafkai</tp:taxon-name></italic>, CAS 33867.</p></caption><graphic xmlns:xlink="http://www.w3.org/1999/xlink" xlink:href="ZooKeys-113-039-g010.jpg" position="float" orientation="portrait" xlink:type="simple"/></fig><fig id="F11" position="float" orientation="portrait"><label>Figure 11.</label><caption><p>Anterior view of the holotype of <italic><tp:taxon-name>Gopherus morafkai</tp:taxon-name></italic>, CAS 33867.</p></caption><graphic xmlns:xlink="http://www.w3.org/1999/xlink" xlink:href="ZooKeys-113-039-g011.jpg" position="float" orientation="portrait" xlink:type="simple"/></fig><fig id="F12" position="float" orientation="portrait"><label>Figure 12.</label><caption><p>Posterior view of the holotype of <italic><tp:taxon-name>Gopherus morafkai</tp:taxon-name></italic>, CAS 33867.</p></caption><graphic xmlns:xlink="http://www.w3.org/1999/xlink" xlink:href="ZooKeys-113-039-g012.jpg" position="float" orientation="portrait" xlink:type="simple"/></fig><fig id="F13" position="float" orientation="portrait"><label>Figure 13.</label><caption><p>Detail of head scales of the holotype of <italic><tp:taxon-name>Gopherus morafkai</tp:taxon-name></italic>, CAS 33867.</p></caption><graphic xmlns:xlink="http://www.w3.org/1999/xlink" xlink:href="ZooKeys-113-039-g013.jpg" position="float" orientation="portrait" xlink:type="simple"/></fig><fig id="F14" position="float" orientation="portrait"><label>Figure 14.</label><caption><p>Right, lateral view of the head of the holotype of <italic><tp:taxon-name>Gopherus morafkai</tp:taxon-name></italic>, CAS 33867.</p></caption><graphic xmlns:xlink="http://www.w3.org/1999/xlink" xlink:href="ZooKeys-113-039-g014.jpg" position="float" orientation="portrait" xlink:type="simple"/></fig><fig id="F15" position="float" orientation="portrait"><label>Figure 15.</label><caption><p>Detailed view of the anal scutes of the holotype of <italic><tp:taxon-name>Gopherus morafkai</tp:taxon-name></italic>, CAS 33867.</p></caption><graphic xmlns:xlink="http://www.w3.org/1999/xlink" xlink:href="ZooKeys-113-039-g015.jpg" position="float" orientation="portrait" xlink:type="simple"/></fig></tp:treatment-sec><tp:treatment-sec sec-type="Coloration of the species in life"><title>Coloration of the species in life.</title><p> Coloration of <italic><tp:taxon-name>Gopherus morafkai</tp:taxon-name></italic> varies considerably by size and age as well as by location. Adult tortoises generally have hues and chromas of the integument in dark colors, e.g., very dark greyish brown, dark brown, very dark brown, olive brown, dark olive brown, reddish brown, dark reddish brown, dark grey, black, and occasionally to rarely xanthic tones (<xref ref-type="bibr" rid="B39">GretagMacbeth 2000</xref>). Neonates and young juveniles tend to be bi-colored, with orange to reddish areolae and reddish brown to dark brown laminae. As the juveniles age, they become darker. Coloration of limb scales tends to mirror that of the shell. Based on observations of the authors, the protected skin in axillary and inguinal areas is generally in lighter colors for all sizes and ages of tortoises.</p></tp:treatment-sec><tp:treatment-sec sec-type="Variation"><title>Variation.</title><p> Variation in coloration and morphology deserve further research with respect to location, vegetation and soil types, as well as by size, sex, and age of the tortoise. All future studies should include genetic documentation of non-hybrid specimens.</p></tp:treatment-sec><tp:treatment-sec sec-type="Distribution"><title>Distribution.</title><p> <italic><tp:taxon-name>Gopherus morafkai</tp:taxon-name></italic> occurs naturally east and south of the Colorado River in Arizona, as well as in Sonora, including Tiburon Island, and Sinaloa on the west side of the Sierra Madre Occidental, Mexico (<xref ref-type="bibr" rid="B7">Berry et al. 2002</xref>). The species appears to have been recently introduced from Sonora into at least one home in La Paz, Baja California Sur, Mexico as pets, where it successfully reproduced (Patricia Galina, personal communication to RWM). It likely occurs as introduced individuals or populations in North America and possibly elsewhere, although in this case many individuals are likely hybrids of <italic><tp:taxon-name>Gopherus morafkai</tp:taxon-name></italic> x <italic>agassizii</italic>.</p></tp:treatment-sec><tp:treatment-sec sec-type="Natural history"><title>Natural history.</title><p> <italic><tp:taxon-name>Gopherus morafkai</tp:taxon-name></italic> occurs in upland habitats in the Sonoran Desert scrub (<xref ref-type="bibr" rid="B11">Brown et al. 1979</xref>) with rocky outcrops and palo verde-saguaro cactus communities and ecotonal desert grasslands (<xref ref-type="bibr" rid="B81">Van Devender 2002</xref>). Within these habitats, <italic><tp:taxon-name>Gopherus morafkai</tp:taxon-name></italic> is generally found along rocky slopes, or bajadas, of desert mountain ranges, with breeding populations occurring as high as 1,420 m elevation and individual observation records occurring to 2,380 m (<xref ref-type="bibr" rid="B30">Flesch et al. 2010</xref>). The species typically occupies excavated or eroded burrows underneath rocks or boulders. Consequently, geology and resultant burrow availability among mountain ranges is an important determinant in regulating population density (<xref ref-type="bibr" rid="B5">Averill-Murray et al. 2002a</xref>, <xref ref-type="bibr" rid="B6">b</xref>).Low density populations of <italic><tp:taxon-name>Gopherus morafkai</tp:taxon-name></italic> also occur along alluvial fans and in intermountain valleys, where individuals utilize desert washes and associated caliche caves as shelter sites (<xref ref-type="bibr" rid="B65">Riedle et al. 2008</xref>; <xref ref-type="bibr" rid="B37">Grandmaison et al. 2010</xref>). These peripheral populations provide important genetic linkages between disjunct mountain ranges (<xref ref-type="bibr" rid="B25">Edwards 2003</xref>; <xref ref-type="bibr" rid="B26">Edwards et al. 2004</xref>; <xref ref-type="bibr" rid="B4">Averill-Murray and Averill-Murray 2005</xref>).</p><p><italic><tp:taxon-name>Gopherus morafkai</tp:taxon-name></italic> exhibits both a spring (mid-March to May) and a late summer activity period (late July to late September). Activity patterns are rainfall-dependent, with increased activity related to increased precipitation during the late summer monsoons (<xref ref-type="bibr" rid="B6">Averill-Murray et al. 2002b</xref>). Monsoonal storms within the range of G.<italic><!--PageBreak--> morafkai</italic> result from warm season winds pushing tropical moisture northwards from the Pacific Ocean and northern Mexico (Turner and Brown 1994). Female activity begins earlier than male activity in the spring, possibly because females might need to forage to develop shelled eggs before oviposition in June and July (<xref ref-type="bibr" rid="B5">Averill-Murray et al. 2002a</xref>). Activity is higher for both sexes during late summer monsoons, with courtship and breeding occurring in July–September (<xref ref-type="bibr" rid="B6">Averill-Murray et al. 2002a</xref>). Females develop ovarian follicles before entering brumation in the fall (<xref ref-type="bibr" rid="B46">Henen et al. 2000</xref>). The follicles probably mature in the spring with oviposition shortly afterwards (<xref ref-type="bibr" rid="B46">Henen et al. 2000</xref>; <xref ref-type="bibr" rid="B3">Averill-Murray 2002</xref>). Clutch size ranges from 1–12 eggs with a mean of 5.7 eggs (<xref ref-type="bibr" rid="B3">Averill-Murray 2002</xref>).</p><p>Female <italic><tp:taxon-name>Gopherus morafkai</tp:taxon-name></italic> mature at larger sizes (220 mm carapace length) (<xref ref-type="bibr" rid="B3">Averill-Murray 2002</xref>) than does <italic><tp:taxon-name>Gopherus agassizii</tp:taxon-name></italic> (176–190 mm carapace length) (<xref ref-type="bibr" rid="B74">Turner et al. 1986</xref>; <xref ref-type="bibr" rid="B34">Germano 1994a</xref>; <xref ref-type="bibr" rid="B47">Karl 1998</xref>). Clutch sizes between the two species are similar (<xref ref-type="bibr" rid="B3">Averill-Murray 2002</xref>), but <italic><tp:taxon-name>Gopherus morafkai</tp:taxon-name></italic> only produces 1 clutch every 1–2 yr (<xref ref-type="bibr" rid="B3">Averill-Murray 2002</xref>) while <italic><tp:taxon-name>Gopherus agassizii</tp:taxon-name></italic> may produce 1–3 clutches every year (<xref ref-type="bibr" rid="B74">Turner et al. 1986</xref>; <xref ref-type="bibr" rid="B82">Wallis et al. 1999</xref>). Harsher, more arid climates in the Mojave Desert may have led to increased female reproductive investment to offset hatchling and juvenile mortality (<xref ref-type="bibr" rid="B43">Heppell 1998</xref>; <xref ref-type="bibr" rid="B42">Hellgren et al. 2000</xref>), but information is limited for juvenile tortoises of both species.</p><p>Annual survivorship for juvenile <italic><tp:taxon-name>Gopherus morafkai</tp:taxon-name></italic> at three sites in Arizona ranged from 0.84 to 0.93 (<xref ref-type="bibr" rid="B5">Averill-Murray et al. 2002a</xref>). Adult survivorship was high (0.89–0.97). <!--PageBreak-->Seasonal differences in mortality reflected seasonal differences in activity patterns (<xref ref-type="bibr" rid="B66">Riedle et al. 2010</xref>). Adult survivorship was similar between both species (<xref ref-type="table" rid="T1">Table 1</xref>), although little was determined about hatchling or juvenile survivorship. Primary sources of mortality for <italic><tp:taxon-name>Gopherus morafkai</tp:taxon-name></italic> in Arizona included the following: 1) falls related to steep rocky habitat; 2) being overturned during combat and mating rituals; and 3) predation by mountain lions, <italic><tp:taxon-name>Puma concolor</tp:taxon-name></italic> (<xref ref-type="bibr" rid="B66">Riedle et al. 2010</xref>). Prehistorically, Native Americans ate Mojave and Sonoran tortoises (<xref ref-type="bibr" rid="B68">Schneider and Everson 1989</xref>) and historically, Native Americans and Mexicans hunted the tortoise for food (<xref ref-type="bibr" rid="B15">Cooper 1861</xref>; <xref ref-type="bibr" rid="B19">Cox 1881</xref>), although Cooper (in <xref ref-type="bibr" rid="B20">Cronise 1868</xref>: 480; see <xref ref-type="bibr" rid="B72">True 1881</xref>) reported that they were “not very well flavored.”</p></tp:treatment-sec><tp:treatment-sec sec-type="Etymology"><title>Etymology.</title><p> The new species is a patronym for the late Professor David Joseph Morafka in recognition of his many contributions to the biology and conservation of the species of <italic><tp:taxon-name>Gopherus</tp:taxon-name></italic> and his unsurpassed way of facilitating research, even among researchers with very different perspectives.</p></tp:treatment-sec><tp:treatment-sec><!--Section generated to contain objects referenced in tp:taxon-treatment.--><table-wrap id="T1" position="float" orientation="portrait"><label>Table 1.</label><caption><p>Summary of morphological, physiological, and ecological characteristics that differ between populations of desert tortoises from the Mojave and Sonoran deserts.</p></caption><table><tbody><tr><th rowspan="1" colspan="1">Character</th><th rowspan="1" colspan="1">Mojave Desert</th><th rowspan="1" colspan="1">Sonoran Desert</th><th rowspan="1" colspan="1">Reference</th></tr><tr><td rowspan="1" colspan="4">Morphology-shell shape</td></tr><tr><td rowspan="1" colspan="1">Width of shell at mid-bridge</td><td rowspan="1" colspan="1">significantly wider shell</td><td rowspan="1" colspan="1"/><td rowspan="1" colspan="1"><xref ref-type="bibr" rid="B33">Germano 1993</xref></td></tr><tr><td rowspan="1" colspan="1">Length of gular scutes</td><td rowspan="1" colspan="1">Significantly longer gular scutes</td><td rowspan="1" colspan="1"/><td rowspan="1" colspan="1">Germano1993</td></tr><tr><td rowspan="1" colspan="1"/><td rowspan="1" colspan="1"/><td rowspan="1" colspan="1">Significantly shorter length of projection of anal scutes</td><td rowspan="1" colspan="1"><xref ref-type="bibr" rid="B33">Germano 1993</xref></td></tr><tr><td rowspan="1" colspan="1">General shape of shell</td><td rowspan="1" colspan="1">California: box-like, high-domed; Utah: box-like, low-domed, shorter plastron </td><td rowspan="1" colspan="1">Flatter, pear-shaped </td><td rowspan="1" colspan="1"><xref ref-type="bibr" rid="B83">Weinstein and Berry 1989</xref></td></tr><tr><td rowspan="1" colspan="1">Geographical distribution</td><td rowspan="1" colspan="1">North and west of the Colorado River</td><td rowspan="1" colspan="1">South and east of the Colorado River</td><td rowspan="1" colspan="1"/></tr><tr><td rowspan="1" colspan="1">Habitats occupied Topography</td><td rowspan="1" colspan="1">Predominantly valleys and alluvial fans</td><td rowspan="1" colspan="1">Predominantly slopes and rocky hillsides</td><td rowspan="1" colspan="1"><xref ref-type="bibr" rid="B77">U.S. Dept. of the Interior, Fish and Wildlife Service 1994</xref>; <xref ref-type="bibr" rid="B81">Van Devender 2002</xref></td></tr><tr><td rowspan="1" colspan="1">Vegetation types</td><td rowspan="1" colspan="1">Mojave Desert: Saltbush scrub, creosote bush scrub, desert scrub, tree yucca woodland</td><td rowspan="1" colspan="1">Sonoran Desert: Arizona upland, thornscrub, desert grassland</td><td rowspan="1" colspan="1"><xref ref-type="bibr" rid="B77">U.S. Dept. of the Interior, Fish and Wildlife Service 1994</xref>, <xref ref-type="bibr" rid="B79">2010b</xref>; <xref ref-type="bibr" rid="B81">Van Devender 2002</xref></td></tr><tr><td rowspan="1" colspan="4">Egg production</td></tr><tr><td rowspan="1" colspan="1">Mid-line carapace length (mm MCL) at first reproduction</td><td rowspan="1" colspan="1">176 (Germano), 178 (<xref ref-type="bibr" rid="B75">Turner et al. 1987</xref>)</td><td rowspan="1" colspan="1">220</td><td rowspan="1" colspan="1"><xref ref-type="bibr" rid="B73">Turner et al. 1984</xref>, <xref ref-type="bibr" rid="B74">1986</xref>, 1987; <xref ref-type="bibr" rid="B35">Germano 1994b</xref>; <xref ref-type="bibr" rid="B44">Henen 1994</xref>; <xref ref-type="bibr" rid="B3">Averill-Murray 2002</xref>, Averill-Murray et al. 2002, <xref ref-type="bibr" rid="B23">Curtin et al. 2009</xref></td></tr><tr><td rowspan="1" colspan="1">Oviposition time (range)</td><td rowspan="1" colspan="1">April to mid-July</td><td rowspan="1" colspan="1">Early June to early August</td><td rowspan="1" colspan="1"><xref ref-type="bibr" rid="B74">Turner et al. 1986</xref>; Averill-Murray et al. 2002</td></tr><tr><td rowspan="1" colspan="1">Number of clutches/yr</td><td rowspan="1" colspan="1">0–3</td><td rowspan="1" colspan="1">0–1</td><td rowspan="1" colspan="1"><xref ref-type="bibr" rid="B74">Turner et al. 1986</xref>; Averill-Murray et al. 2002</td></tr><tr><td rowspan="1" colspan="1">Number of eggs per year</td><td rowspan="1" colspan="1">5–16</td><td rowspan="1" colspan="1">1–12, avg. ~5</td><td rowspan="1" colspan="1"><xref ref-type="bibr" rid="B74">Turner et al. 1986</xref>, <xref ref-type="bibr" rid="B75">1987</xref>; <xref ref-type="bibr" rid="B44">Henen 1994</xref>; <xref ref-type="bibr" rid="B47">Karl 1998</xref>; <xref ref-type="bibr" rid="B59">Mueller et al. 1998</xref>; <xref ref-type="bibr" rid="B82">Wallis et al. 1999</xref></td></tr><tr><td rowspan="1" colspan="1">Proportion of females ovipositing/yr</td><td rowspan="1" colspan="1">0.67–1.0; typically 1.0</td><td rowspan="1" colspan="1">0.36–0.80; typically &lt; 1, based on one study (Averill-Murray)</td><td rowspan="1" colspan="1"><xref ref-type="bibr" rid="B74">Turner et al. 1986</xref>; <xref ref-type="bibr" rid="B45">Henen 1997</xref>; <xref ref-type="bibr" rid="B59">Mueller et al. 1998</xref>; <xref ref-type="bibr" rid="B82">Wallis et al. 1999</xref>; <xref ref-type="bibr" rid="B3">Averill-Murray 2002</xref></td></tr></tbody></table></table-wrap><fig id="F8" position="float" orientation="portrait"><label>Figure 8.</label><caption><p>Left, lateral view of the holotype of <italic><tp:taxon-name>Gopherus agassizii</tp:taxon-name></italic>, USNM 7888.</p></caption><graphic xmlns:xlink="http://www.w3.org/1999/xlink" xlink:href="ZooKeys-113-039-g008.jpg" position="float" orientation="portrait" xlink:type="simple"/></fig></tp:treatment-sec><ref-list><ref id="B15"><mixed-citation xmlns:xlink="http://www.w3.org/1999/xlink" xlink:type="simple"><person-group><name name-style="western"><surname>Cooper</surname><given-names>JG</given-names></name></person-group> (<year>1861</year>)<article-title> New Californian animals. Proceedings of the California Academy of Sciences (ser.</article-title><source>1)</source><volume>2</volume>:<fpage>118</fpage>-<lpage>123</lpage>.</mixed-citation></ref><ref id="B17"><mixed-citation xmlns:xlink="http://www.w3.org/1999/xlink" xlink:type="simple"><person-group><name name-style="western"><surname>Cope</surname><given-names>ED</given-names></name></person-group> (<year>1875</year>)<article-title> Check-list of North American Batrachia and Reptilia. Bulletin of the U.S.</article-title><source>National Museum</source><volume>1</volume>:<fpage>1</fpage>-<lpage>104</lpage>.</mixed-citation></ref><ref id="B70"><mixed-citation xmlns:xlink="http://www.w3.org/1999/xlink" xlink:type="simple"><person-group><name name-style="western"><surname>Stejneger</surname><given-names>L</given-names></name></person-group> (<year>1893</year>)<article-title> Annotated list of the reptiles and batrachians collected by the Death Valley Expedition in 1891, with descriptions of new species.</article-title><source>North American Fauna</source><volume>7</volume>:<fpage>159</fpage>-<lpage>228</lpage>. <ext-link ext-link-type="uri" xlink:href="http://dx.doi.org/10.3996/nafa.7.0002" xlink:type="simple">doi: 10.3996/nafa.7.0002</ext-link></mixed-citation></ref><ref id="B9"><mixed-citation xmlns:xlink="http://www.w3.org/1999/xlink" xlink:type="simple"><person-group><name name-style="western"><surname>Bramble</surname><given-names>DM</given-names></name></person-group> (<year>1982</year>)<article-title> <italic>Scaptochelys</italic>: generic revision and evolution of gopher tortoises.</article-title><source>Copeia</source><volume>1982</volume>:<fpage>852</fpage>-<lpage>867</lpage>.</mixed-citation></ref><ref id="B22"><mixed-citation xmlns:xlink="http://www.w3.org/1999/xlink" xlink:type="simple"><person-group><name name-style="western"><surname>Crumly</surname><given-names>CR</given-names></name><name name-style="western"><surname>Grismer</surname><given-names>LL</given-names></name></person-group> (<year>1994</year>)<article-title> Validity of the tortoise <italic>Xerobates lepidocephalus</italic> Ottley and Velazquez [sic] in Baja California. In: Bury RB, Germano DJ (Eds),Biology of North American Tortoises.</article-title><source>Fish and Wildlife Research</source><volume>13</volume>:<fpage>32</fpage>-<lpage>36</lpage>.</mixed-citation></ref><ref id="B2"><mixed-citation xmlns:xlink="http://www.w3.org/1999/xlink" xlink:type="simple"><person-group><name name-style="western"><surname>Auffenberg</surname><given-names>W</given-names></name><name name-style="western"><surname>Franz</surname><given-names>R</given-names></name></person-group> (<year>1978</year>)<article-title> <italic>Gopherus agassizii</italic>.</article-title><source>Catalogue of American Amphibians and Reptiles</source><volume>212</volume>:<fpage>1</fpage>-<lpage>2</lpage>.</mixed-citation></ref><ref id="B27"><mixed-citation xmlns:xlink="http://www.w3.org/1999/xlink" xlink:type="simple"><person-group><name name-style="western"><surname>Edwards</surname><given-names>T</given-names></name><name name-style="western"><surname>Jarchow</surname><given-names>CJ</given-names></name><name name-style="western"><surname>Jones</surname><given-names>CA</given-names></name><name name-style="western"><surname>Bonine</surname><given-names>KE</given-names></name></person-group> (<year>2010</year>)<article-title> Tracing genetic lineages of captive desert tortoises in Arizona.</article-title><source>Journal of Wildlife Management</source><volume>7</volume>:<fpage>801</fpage>-<lpage>807</lpage>.</mixed-citation></ref><ref id="B24"><mixed-citation xmlns:xlink="http://www.w3.org/1999/xlink" xlink:type="simple"><person-group><name name-style="western"><surname>Donoghue</surname><given-names>S</given-names></name></person-group> (<year>2006</year>)<article-title> Nutrition</article-title>. In: <person-group><name name-style="western"><surname>Mader</surname><given-names>R</given-names></name></person-group>(<role>Ed</role>) <source>Reptile Medicine and Surgery</source>. 2nd ed. <publisher-name>Saunders Elsevier</publisher-name>, <publisher-loc>St. Louis, Missouri</publisher-loc>, <fpage>251</fpage>–<lpage>298</lpage>.</mixed-citation></ref><ref id="B33"><mixed-citation xmlns:xlink="http://www.w3.org/1999/xlink" xlink:type="simple"><person-group><name name-style="western"><surname>Germano</surname><given-names>DJ</given-names></name></person-group> (<year>1993</year>)<article-title> Shell morphology of North American tortoises.</article-title><source>American Midland Naturalist</source><volume>129</volume>:<fpage>319</fpage>-<lpage>335</lpage>.</mixed-citation></ref><ref id="B83"><mixed-citation xmlns:xlink="http://www.w3.org/1999/xlink" xlink:type="simple"><person-group><name name-style="western"><surname>Weinstein</surname><given-names>MN</given-names></name><name name-style="western"><surname>Berry</surname><given-names>KH</given-names></name></person-group> (<year>1989</year>)<source> Morphometric analysis of desert tortoise populations</source>. <publisher-loc>Riverside, California</publisher-loc>, <publisher-name>U.S. Dept. of the Interior, Bureau of Land Management</publisher-name>.</mixed-citation></ref><ref id="B77"><mixed-citation xmlns:xlink="http://www.w3.org/1999/xlink" xlink:type="simple"><person-group><name name-style="western"><surname>U.S. Dept. of the Interior, Fish and Wildlife Service</surname></name></person-group> (<year>1994</year>)<source> Desert tortoise (Mojave population) Recovery Plan</source>. <publisher-loc>Portland, Oregon, U.S.</publisher-loc><publisher-name>Fish and Wildlife Service</publisher-name>.</mixed-citation></ref><ref id="B81"><mixed-citation xmlns:xlink="http://www.w3.org/1999/xlink" xlink:type="simple"><person-group><name name-style="western"><surname>Van Devender</surname><given-names>TR</given-names></name></person-group> (<year>2002</year>)<article-title> Natural History of the Sonoran Tortoise in Arizona</article-title>. In: <person-group><name name-style="western"><surname>Van Devender</surname><given-names>TR</given-names></name></person-group> (<role>Ed</role>) <source>The Sonoran Desert Tortoise: Natural History, Biology, and Conservation</source>. <publisher-name>University of Arizona Press and Arizona-Sonora Desert Museum</publisher-name>, <publisher-loc>Tucson</publisher-loc>, <fpage>3</fpage>–<lpage>28</lpage>.</mixed-citation></ref><ref id="B79"><mixed-citation xmlns:xlink="http://www.w3.org/1999/xlink" xlink:type="simple"><person-group><name name-style="western"><surname>U.S. Dept. of the Interior, Fish and Wildlife Service</surname></name></person-group> (<year>2010b</year>)<article-title> Endangered and threatened wildlife and plants; 12-month finding on a petition to list the Sonoran population of the desert tortoise as endangered or threatened</article-title>. <source>Federal Register</source><volume>75</volume>(<issue>239</issue>): <fpage>78094</fpage>–<lpage>78146</lpage>. December 14, 2010.</mixed-citation></ref><ref id="B75"><mixed-citation xmlns:xlink="http://www.w3.org/1999/xlink" xlink:type="simple"><person-group><name name-style="western"><surname>Turner</surname><given-names>FB</given-names></name><name name-style="western"><surname>Berry</surname><given-names>KH</given-names></name><name name-style="western"><surname>Randall</surname><given-names>DC</given-names></name><name name-style="western"><surname>White</surname><given-names>GC</given-names></name></person-group> (<year>1987</year>)<article-title> Population ecology of the desert tortoise at Goffs, California</article-title>. <source>Report to the Southern California Edison Company, Research and Development Series</source><volume>87-RD-81</volume>.</mixed-citation></ref><ref id="B73"><mixed-citation xmlns:xlink="http://www.w3.org/1999/xlink" xlink:type="simple"><person-group><name name-style="western"><surname>Turner</surname><given-names>FB</given-names></name><name name-style="western"><surname>Medica</surname><given-names>PA</given-names></name><name name-style="western"><surname>Lyons</surname><given-names>CL</given-names></name></person-group> (<year>1984</year>)<article-title> Reproduction and survival of the desert tortoise (<italic>Scaptochelys agassizii</italic>) in Ivanpah Valley, California.</article-title><source>Copeia</source><volume>1984</volume>:<fpage>811</fpage>-<lpage>820</lpage>. <ext-link ext-link-type="uri" xlink:href="http://dx.doi.org/10.2307/1445322" xlink:type="simple">doi: 10.2307/1445322</ext-link></mixed-citation></ref><ref id="B74"><mixed-citation xmlns:xlink="http://www.w3.org/1999/xlink" xlink:type="simple"><person-group><name name-style="western"><surname>Turner</surname><given-names>FB</given-names></name><name name-style="western"><surname>Hayden</surname><given-names>P</given-names></name><name name-style="western"><surname>Burge</surname><given-names>BL</given-names></name><name name-style="western"><surname>Roberson</surname><given-names>JB</given-names></name></person-group> (<year>1986</year>)<article-title> Egg production by the desert tortoise (<italic>Gopherus agassizii</italic>) in California.</article-title><source>Herpetologica</source><volume>42</volume>:<fpage>93</fpage>-<lpage>104</lpage>.</mixed-citation></ref><ref id="B35"><mixed-citation xmlns:xlink="http://www.w3.org/1999/xlink" xlink:type="simple"><person-group><name name-style="western"><surname>Germano</surname><given-names>DJ</given-names></name></person-group> (<year>1994b</year>)<article-title> Comparative life histories of North American tortoises. In: Bury RB, Germano DJ (Eds),Biology of North American Tortoises.</article-title><source>Fish and Wildlife Research</source><volume>13</volume>:<fpage>175</fpage>-<lpage>185</lpage>.</mixed-citation></ref><ref id="B44"><mixed-citation xmlns:xlink="http://www.w3.org/1999/xlink" xlink:type="simple"><person-group><name name-style="western"><surname>Henen</surname><given-names>BT</given-names></name></person-group> (<year>1994</year>)<source> Seasonal and Annual Energy and Water Budgets of Female Desert Tortoises (<italic>Gopherus agassizii</italic>) at Goffs, California</source>. PhD thesis. <publisher-loc>Los Angeles, California</publisher-loc>, <publisher-name>University of California</publisher-name>.</mixed-citation></ref><ref id="B3"><mixed-citation xmlns:xlink="http://www.w3.org/1999/xlink" xlink:type="simple"><person-group><name name-style="western"><surname>Averill-Murray</surname><given-names>RC</given-names></name></person-group> (<year>2002</year>)<article-title> Reproduction of <italic>Gopherus agassizii</italic> in the Sonoran Desert, Arizona.</article-title><source>Chelonian Conservation and Biology</source><volume>4</volume>:<fpage>295</fpage>-<lpage>301</lpage>.</mixed-citation></ref><ref id="B23"><mixed-citation xmlns:xlink="http://www.w3.org/1999/xlink" xlink:type="simple"><person-group><name name-style="western"><surname>Curtin</surname><given-names>AJ</given-names></name><name name-style="western"><surname>Zug</surname><given-names>GR</given-names></name><name name-style="western"><surname>Spotila</surname><given-names>JR</given-names></name></person-group> (<year>2009</year>)<article-title> Longevity and growth strategies of the desert tortoise (<italic>Gopherus agassizii</italic>) in two American deserts.</article-title><source>Journal of Arid Environments</source><volume>73</volume>:<fpage>463</fpage>-<lpage>471</lpage>.</mixed-citation></ref><ref id="B47"><mixed-citation xmlns:xlink="http://www.w3.org/1999/xlink" xlink:type="simple"><person-group><name name-style="western"><surname>Karl</surname><given-names>AE</given-names></name></person-group> (<year>1998</year>)<source> Reproductive Strategies, Growth Patterns, and Survivorship of a Long-Lived Herbivore Inhabiting a Temporally Variable Environment</source>. PhD thesis, <publisher-loc>Davis, California</publisher-loc>, <publisher-name>University of California</publisher-name>.</mixed-citation></ref><ref id="B59"><mixed-citation xmlns:xlink="http://www.w3.org/1999/xlink" xlink:type="simple"><person-group><name name-style="western"><surname>Mueller</surname><given-names>JM</given-names></name><name name-style="western"><surname>Sharp</surname><given-names>KR</given-names></name><name name-style="western"><surname>Zander</surname><given-names>KK</given-names></name><name name-style="western"><surname>Rakestraw</surname><given-names>DL</given-names></name><name name-style="western"><surname>Rautenstauch</surname><given-names>KR</given-names></name><name name-style="western"><surname>Lederle</surname><given-names>PE</given-names></name></person-group> (<year>1998</year>)<article-title> Sizespecific fecundity of the desert tortoise (<italic>Gopherus agassizii</italic>).</article-title><source>Journal of Herpetology</source><volume>32</volume>:<fpage>313</fpage>-<lpage>319</lpage>.<!--PageBreak--><ext-link ext-link-type="uri" xlink:href="http://dx.doi.org/10.2307/1565443" xlink:type="simple">doi: 10.2307/1565443</ext-link></mixed-citation></ref><ref id="B82"><mixed-citation xmlns:xlink="http://www.w3.org/1999/xlink" xlink:type="simple"><person-group><name name-style="western"><surname>Wallis</surname><given-names>IR</given-names></name><name name-style="western"><surname>Henen</surname><given-names>BT</given-names></name><name name-style="western"><surname>Nagy</surname><given-names>KA</given-names></name></person-group> (<year>1999</year>)<article-title> Egg size and annual egg production by female desert tortoises (<italic>Gopherus agassizii</italic>): the importance of food abundance, body size, and date of egg shelling.</article-title><source>Journal of Herpetology</source><volume>33</volume>:<fpage>394</fpage>-<lpage>408</lpage>.<ext-link ext-link-type="uri" xlink:href="http://dx.doi.org/10.2307/1565636" xlink:type="simple">doi: 10.2307/1565636</ext-link></mixed-citation></ref><ref id="B45"><mixed-citation xmlns:xlink="http://www.w3.org/1999/xlink" xlink:type="simple"><!--PageBreak--><person-group><name name-style="western"><surname>Henen,</surname><given-names>BT</given-names></name></person-group> (<year>1997</year>)<article-title> Seasonal and annual energy budgets of female desert tortoises.</article-title><source>Ecology</source><volume>78</volume>:<fpage>283</fpage>-<lpage>296</lpage>.</mixed-citation></ref><ref id="B65"><mixed-citation xmlns:xlink="http://www.w3.org/1999/xlink" xlink:type="simple"><person-group><name name-style="western"><surname>Riedle</surname><given-names>JD</given-names></name><name name-style="western"><surname>Averill-Murray</surname><given-names>RC</given-names></name><name name-style="western"><surname>Lutz</surname><given-names>CL</given-names></name><name name-style="western"><surname>Bolen</surname><given-names>DK</given-names></name></person-group> (<year>2008</year>)<article-title> Habitat use by desert tortoises (<italic>Gopherus agassizii</italic>) on alluvial fans in the Sonoran Desert, south-central Arizona.</article-title><source>Copeia</source><volume>2008</volume>:<fpage>414</fpage>-<lpage>420</lpage>.<ext-link ext-link-type="uri" xlink:href="http://dx.doi.org/10.1643/CH-06-010" xlink:type="simple">doi: 10.1643/CH-06-010</ext-link></mixed-citation></ref><ref id="B57"><mixed-citation xmlns:xlink="http://www.w3.org/1999/xlink" xlink:type="simple"><person-group><name name-style="western"><surname>McLuckie</surname><given-names>AM</given-names></name><name name-style="western"><surname>Lamb</surname><given-names>T</given-names></name><name name-style="western"><surname>Schwable</surname><given-names>CR</given-names></name><name name-style="western"><surname>McCord</surname><given-names>RD</given-names></name></person-group> (<year>1999</year>)<article-title> Genetic and morphological assessment of an unusual tortoise (<italic>Gopherus agassizii</italic>) population in the Black Mountains of Arizona.</article-title><source>Journal of Herpetology</source><volume>33</volume>:<fpage>36</fpage>-<lpage>44</lpage>. <ext-link ext-link-type="uri" xlink:href="http://dx.doi.org/10.2307/1565541" xlink:type="simple">doi: 10.2307/1565541</ext-link></mixed-citation></ref><ref id="B39"><mixed-citation xmlns:xlink="http://www.w3.org/1999/xlink" xlink:type="simple"><person-group><name name-style="western"><surname>GretagMacbeth</surname></name></person-group> (<year>2000</year>)<source> Munsell® Soil Color Charts</source>, rev. ed. <publisher-name>GretagMacbeth</publisher-name>, <publisher-loc>New Windsor, New York</publisher-loc>.</mixed-citation></ref><ref id="B7"><mixed-citation xmlns:xlink="http://www.w3.org/1999/xlink" xlink:type="simple"><person-group><name name-style="western"><surname>Berry</surname><given-names>KH</given-names></name><name name-style="western"><surname>Morafka</surname><given-names>DJ</given-names></name><name name-style="western"><surname>Murphy</surname><given-names>RW</given-names></name></person-group> (<year>2002</year>)<article-title> Defining the desert tortoise(s): our first priority for a coherent conservation strategy.</article-title><source>Chelonian Conservation and Biology</source><volume>4</volume>:<fpage>249</fpage>-<lpage>262</lpage>.</mixed-citation></ref><ref id="B11"><mixed-citation xmlns:xlink="http://www.w3.org/1999/xlink" xlink:type="simple"><person-group><name name-style="western"><surname>Brown</surname><given-names>DE</given-names></name><name name-style="western"><surname>Lowe</surname><given-names>CH</given-names></name><name name-style="western"><surname>Pase</surname><given-names>CP</given-names></name></person-group> (<year>1979</year>)<article-title> A digitized classification system for the biotic communities of North America, with community (series) and association examples for the Southwest</article-title>. <source>Journal of the Arizona–Nevada Academy of Science</source><volume>14</volume>, Supplement: <fpage>11</fpage>–<lpage>16</lpage>.</mixed-citation></ref><ref id="B30"><mixed-citation xmlns:xlink="http://www.w3.org/1999/xlink" xlink:type="simple"><person-group><name name-style="western"><surname>Flesch</surname><given-names>AD</given-names></name><name name-style="western"><surname>Swann</surname><given-names>DE</given-names></name><name name-style="western"><surname>Turner</surname><given-names>DS</given-names></name><name name-style="western"><surname>Powell</surname><given-names>BF</given-names></name></person-group> (<year>2010</year>)<article-title> Herpetofauna of the Rincon Mountains, Arizona.</article-title><source>The Southwestern Naturalist</source><volume>55</volume>:<fpage>240</fpage>-<lpage>253</lpage>.</mixed-citation></ref><ref id="B5"><mixed-citation xmlns:xlink="http://www.w3.org/1999/xlink" xlink:type="simple"><person-group><name name-style="western"><surname>Averill-Murray</surname><given-names>RC</given-names></name><name name-style="western"><surname>Martin</surname><given-names>BE</given-names></name><name name-style="western"><surname>Bailey</surname><given-names>SJ</given-names></name><name name-style="western"><surname>Wirt</surname><given-names>EB</given-names></name></person-group> (<year>2002a</year>)<article-title> Activity and behavior of the Sonoran desert tortoise in Arizona</article-title>. In: <person-group><name name-style="western"><surname>Van Devender</surname><given-names>TR</given-names></name></person-group> (<role>Ed</role>) <source>The Sonoran Desert Tortoise: Natural History, Biology, and Conservation</source>. <publisher-name>University of Arizona Press and Arizona-Sonora Desert Museum</publisher-name>, <publisher-loc>Tucson</publisher-loc>, <fpage>135</fpage>–<lpage>158</lpage>.</mixed-citation></ref><ref id="B6"><mixed-citation xmlns:xlink="http://www.w3.org/1999/xlink" xlink:type="simple"><person-group><name name-style="western"><surname>Averill-Murray</surname><given-names>RC</given-names></name><name name-style="western"><surname>Woodman</surname><given-names>AP</given-names></name><name name-style="western"><surname>Howland</surname><given-names>JM</given-names></name></person-group> (<year>2002b</year>)<article-title> Population ecology of the Sonoran desert tortoise in Arizona</article-title>. In: <person-group><name name-style="western"><surname>Van Devender</surname><given-names>TR</given-names></name></person-group> (<role>Ed</role>) <source>The Sonoran Desert Tortoise: Natural History, Biology, and Conservation</source>. <publisher-name>University of Arizona Press and Arizona-Sonora Desert Museum</publisher-name>, <publisher-loc>Tucson</publisher-loc>, <fpage>109</fpage>–<lpage>134</lpage>.</mixed-citation></ref><ref id="B37"><mixed-citation xmlns:xlink="http://www.w3.org/1999/xlink" xlink:type="simple"><person-group><name name-style="western"><surname>Grandmaison</surname><given-names>DD</given-names></name><name name-style="western"><surname>Ingaldi</surname><given-names>MF</given-names></name><name name-style="western"><surname>Peck C</surname><given-names>R</given-names></name></person-group> (<year>2010</year>)<article-title> Desert tortoise microhabitat selection on the Florence Military Reservation, south-central Arizona.</article-title><source>Journal of Herpetology</source><volume>44</volume>:<fpage>581</fpage>-<lpage>590</lpage>.</mixed-citation></ref><ref id="B25"><mixed-citation xmlns:xlink="http://www.w3.org/1999/xlink" xlink:type="simple"><person-group><name name-style="western"><surname>Edwards</surname><given-names>T</given-names></name></person-group> (<year>2003</year>)<source> Desert tortoise conservation genetics</source>. MSc thesis, <publisher-loc>Tucson, Arizona</publisher-loc>, <publisher-name>University of Arizona</publisher-name>.</mixed-citation></ref><ref id="B26"><mixed-citation xmlns:xlink="http://www.w3.org/1999/xlink" xlink:type="simple"><person-group><name name-style="western"><surname>Edwards</surname><given-names>T</given-names></name><name name-style="western"><surname>Schwalbe</surname><given-names>CR</given-names></name><name name-style="western"><surname>Swann</surname><given-names>DE</given-names></name><name name-style="western"><surname>Goldberg</surname><given-names>CS</given-names></name></person-group> (<year>2004</year>)<article-title> Implications of anthropogenic landscape change on inter-population movements of the desert tortoise (<italic>Gopherus agassizii</italic>).</article-title><source>Conservation Genetics</source><volume>5</volume>:<fpage>485</fpage>-<lpage>397</lpage>.<!--PageBreak--></mixed-citation></ref><ref id="B4"><mixed-citation xmlns:xlink="http://www.w3.org/1999/xlink" xlink:type="simple"><person-group><name name-style="western"><surname>Averill-Murray</surname><given-names>RC</given-names></name><name name-style="western"><surname>Averill-Murray</surname><given-names>A</given-names></name></person-group> (<year>2005</year>)<article-title> Regional-scale estimation of density and habitat use of the desert tortoise (<italic>Gopherus agassizii</italic>) in Arizona.</article-title><source>Journal of Herpetology</source><volume>39</volume>:<fpage>65</fpage>-<lpage>72</lpage>.</mixed-citation></ref><ref id="B46"><mixed-citation xmlns:xlink="http://www.w3.org/1999/xlink" xlink:type="simple"><person-group><name name-style="western"><surname>Henen</surname><given-names>BT</given-names></name><name name-style="western"><surname>Averill-Murray</surname><given-names>RC</given-names></name><name name-style="western"><surname>Kluge</surname><given-names>CM</given-names></name></person-group> (<year>2000</year>)<article-title> Egg follicles and yolks of Sonoran desert tortoises (<italic>Gopherus agassizii</italic>)</article-title>. <source>Abstracts: 25th Annual Meeting of the Desert Tortoise Council, April 212-–4, 2000</source>, 1 pp. Available at <ext-link ext-link-type="uri" xlink:href="http://deserttortoise.org/" xlink:type="simple">http://deserttortoise.org/</ext-link>.</mixed-citation></ref><ref id="B34"><mixed-citation xmlns:xlink="http://www.w3.org/1999/xlink" xlink:type="simple"><person-group><name name-style="western"><surname>Germano</surname><given-names>DJ</given-names></name></person-group> (<year>1994a</year>)<article-title> Growth and age at maturity of North American tortoises in relation to regional climates.</article-title><source>Canadian Journal of Zoology</source><volume>72</volume>:<fpage>918</fpage>-<lpage>931</lpage>.</mixed-citation></ref><ref id="B43"><mixed-citation xmlns:xlink="http://www.w3.org/1999/xlink" xlink:type="simple"><person-group><name name-style="western"><surname>Heppell</surname><given-names>SS</given-names></name></person-group> (<year>1998</year>)<article-title> Application of life history theory and population model analysis to turtle conservation.</article-title><source>Copeia</source><volume>1998</volume>:<fpage>367</fpage>-<lpage>375</lpage>.</mixed-citation></ref><ref id="B42"><mixed-citation xmlns:xlink="http://www.w3.org/1999/xlink" xlink:type="simple"><person-group><name name-style="western"><surname>Hellgren</surname><given-names>EC</given-names></name><name name-style="western"><surname>Kazmaier</surname><given-names>RT</given-names></name><name name-style="western"><surname>Ruthven</surname><given-names>DC</given-names></name><name name-style="western"><surname>III Synatzske</surname><given-names>DR</given-names></name></person-group> (<year>2000</year>)<article-title> Variation in tortoise life history: demography of <italic>Gopherus berlandieri</italic>.</article-title><source>Ecology</source><volume>81</volume>:<fpage>1297</fpage>-<lpage>1310</lpage>.</mixed-citation></ref><ref id="B66"><mixed-citation xmlns:xlink="http://www.w3.org/1999/xlink" xlink:type="simple"><person-group><name name-style="western"><surname>Riedle</surname><given-names>JD</given-names></name><name name-style="western"><surname>Averill-Murray</surname><given-names>RC</given-names></name><name name-style="western"><surname>Grandmaison</surname><given-names>DD</given-names></name></person-group> (<year>2010</year>)<article-title> Seasonal variation in survivorship and mortality of desert tortoises in the Sonoran Desert, Arizona.</article-title><source>Journal of Herpetology</source><volume>44</volume>:<fpage>164</fpage>-<lpage>167</lpage>.<ext-link ext-link-type="uri" xlink:href="http://dx.doi.org/10.1670/08-055.1" xlink:type="simple">doi: 10.1670/08-055.1</ext-link></mixed-citation></ref><ref id="B68"><mixed-citation xmlns:xlink="http://www.w3.org/1999/xlink" xlink:type="simple"><person-group><name name-style="western"><surname>Schneider</surname><given-names>JS</given-names></name><name name-style="western"><surname>Everson</surname><given-names>GD</given-names></name></person-group> (<year>1989</year>)<article-title> The desert tortoise (<italic>Xerobates agassizii</italic>) in the prehistory of the southwestern Great Basin and adjacent areas.</article-title><source>Journal of California &amp; Great Basin Anthropology</source><volume>11</volume>:<fpage>175</fpage>-<lpage>202</lpage>.</mixed-citation></ref><ref id="B19"><mixed-citation xmlns:xlink="http://www.w3.org/1999/xlink" xlink:type="simple"><person-group><name name-style="western"><surname>Cox</surname><given-names>ET</given-names></name></person-group> (<year>1881</year>)<article-title> The tortoises of Tucson.</article-title><source>American Naturalist</source><volume>15</volume>:<fpage>1003</fpage>-<lpage>1004</lpage>.</mixed-citation></ref><ref id="B20"><mixed-citation xmlns:xlink="http://www.w3.org/1999/xlink" xlink:type="simple"><person-group><name name-style="western"><surname>Cronise</surname><given-names>TF</given-names></name></person-group> (<year>1868</year>)<source> The Natural Wealth of California: Comprising Early History; Geography, Topography, and Scenery; Climate; Agriculture and Commercial Products; Geology, Zoology, and Botany; Mineralogy, Mines, and Mining Processes; Manufactures; Steamship Lines, Railroads, and Commerce; Immigration, Population and Society; Educational Institutions and Literature; Together with a Detailed Description of Each County; its Topography, Scenery, Cities and Towns, Agricultural Advantages, Mineral Resources, and Varied Productions</source>. <publisher-name>H.H. Bancroft &amp; Company</publisher-name>, <publisher-loc>San Francisco</publisher-loc>.</mixed-citation></ref><ref id="B72"><mixed-citation xmlns:xlink="http://www.w3.org/1999/xlink" xlink:type="simple"><person-group><name name-style="western"><surname>True</surname><given-names>FW</given-names></name></person-group> (<year>1881</year>)<article-title> On the North American land tortoises of the genus <italic>Xerobates</italic>. Proceedings of the U.S.</article-title><source>National Museum</source><volume>4</volume>:<fpage>434</fpage>-<lpage>449</lpage>.</mixed-citation></ref></ref-list></tp:taxon-treatment>
